# Supplementary material for: What Is the Impact of Early and Subsequent Epidemic Characteristics on the Pre-delta COVID-19 Epidemic Size in the United States?
Source: Pathogens. 2022 May 13;11(5):576. doi: 10.3390/pathogens11050576 (PMC9147779; doi:10.3390/pathogens11050576)
Supplement: Supplementary file 1 [file pathogens-11-00576-s001.zip]

Archive with 1 entries (1 files):
- pathogens-1692668-supplementary.pdf
